# Supplementary material for: Trophic Niche Breadth of Falconidae Species Predicts Biomic Specialisation but Not Range Size
Source: Biology (Basel). 2022 Mar 29;11(4):522. doi: 10.3390/biology11040522 (PMC9028249; doi:10.3390/biology11040522)
Supplement: Supplementary file 1 [file biology-11-00522-s001.zip]

Archive with 1 entries (1 files):
- biology-1610510-supplementary.pdf
